# Supplementary material for: New North American Chrysauginae (Pyralidae) described by E.D. Cashatt
Source: Zookeys. 2013 Oct 22;(344):55–71. doi: 10.3897/zookeys.344.5609 (PMC3817436; doi:10.3897/zookeys.344.5609)
Supplement: XML Treatment for Arta brevivalvalis [file zookeys.344.5609-treatment1.xml]

<!DOCTYPE tp:taxon-treatment
  PUBLIC "-//TaxonX//DTD Taxonomic Treatment Publishing DTD v0 20100105//EN" "tax-treatment-NSO.dtd">
<tp:taxon-treatment xmlns:tp="http://www.plazi.org/taxpub"><tp:treatment-meta><mixed-citation publication-type="journal"><person-group><name><surname>Solis</surname><given-names>M. Alma</given-names></name><name><surname>Cashatt</surname><given-names>Everett D.</given-names></name><name><surname>Scholtens</surname><given-names>Brian G.</given-names></name></person-group><article-title>New North American Chrysauginae (Pyralidae) described by E.D. Cashatt</article-title><source>Zookeys</source><day>22</day><month>10</month><year>2013</year><volume>2013</volume><issue>344</issue><fpage>55</fpage><lpage>71</lpage><pub-id pub-id-type="doi">10.3897/zookeys.344.5609</pub-id></mixed-citation></tp:treatment-meta><tp:nomenclature><tp:taxon-name>
                        <tp:taxon-name-part taxon-name-part-type="genus">Arta</tp:taxon-name-part>
                        <tp:taxon-name-part taxon-name-part-type="species">brevivalvalis</tp:taxon-name-part>
                        <object-id xmlns:xlink="http://www.w3.org/1999/xlink" xlink:type="simple">http://zoobank.org/BC60CF21-AF03-4025-B272-251827BA2B87</object-id>
                        <object-id xmlns:xlink="http://www.w3.org/1999/xlink" xlink:type="simple">http://species-id.net/wiki/Arta_brevivalvalis</object-id>
                    </tp:taxon-name><tp:taxon-authority>Cashatt</tp:taxon-authority><tp:taxon-status xmlns:xlink="http://www.w3.org/1999/xlink" xlink:type="simple">sp. n.</tp:taxon-status><xref ref-type="fig" rid="F1">Figs 1</xref><xref ref-type="fig" rid="F2">, 5–7</xref></tp:nomenclature><tp:treatment-sec sec-type="Description"><title>Description.</title><p><bold>Head.</bold> Labial palpus reddish-brown laterad, inner surface ochreous; frons and vertex light reddish-brown to purplish; occiput tan to ochreous.</p><p><bold>Thorax.</bold> Upper surface reddish-brown to tan, under surface darker. Forewing reddish- to purplish-brown with ochreous antemedial and postmedial lines; antemedial line irregular and extending obliquely from two-thirds costa to nearly one-half hind margin; postmedial line irregular and directed slightly inward near costa, extending from three-fifths costa to near anal angle; distance between the two lines greater at costa than at hind margin; fringe ochreous; under surface brown, purplish-red near costa and outer margin. Hind wing grayish-brown with ochreous fringe; underside purplish-red near costa and outer margin, a short postmedial line from costa fading inward. Legs purplish-brown with mid femur, midtibia, and inner surface of hind leg ochreous.</p><p><bold>Abdomen.</bold> Ochreous dorsad, reddish-brown ventrad, terminal fringe ochreous.</p><p><bold>Male genitalia.</bold> Uncus broad and shovel-shaped; tegumen narrow, pedunculus unmodified; vinculum broad, saccus not narrowly produced anteriad as in <italic><tp:taxon-name>Arta statalis</tp:taxon-name></italic>, but rounded; juxta acutely hooked dorsad near base with apex directed slightly dorsad; valva as in <italic><tp:taxon-name>Arta statalis</tp:taxon-name></italic> except shorter with a broader base, apex unidentate; phallus long and slender with apex flattened without a coecum or cornutus.</p><p><bold>Female genitalia.</bold> Ovipositor moderately enlongate, papillae anales small and unilobate; posterior apophysis extremely short; anterior apophysis short as in <italic><tp:taxon-name>Arta statalis</tp:taxon-name></italic>; ostium bursae wide; lamella antevaginalis broad and V-shaped, opening near anterior margin of eighth sternite; bursa copulatrix simple with inception of ductus seminalis below antrum; without a signum.</p></tp:treatment-sec><tp:treatment-sec sec-type="Type data"><title>Type data.</title><p>The type specimens are located as noted below. The male holotype is from Palmerlee, Arizona (no other data given) and is labeled as the holotype. Fifty-three male and twenty-two female paratypes from UNITED STATES: ARIZONA are labeled as follows: two females, Catalina Mts., no date given, Oslar Coll. (USNM); <!--PageBreak-->two males and two females, Catalina Mts., June 10, 1903, Oslar, Coll. (USNM); one female, Huachuca Mts., (USNM); one male, Madera Canyon, Santa Rita Mts., Aug. 18, 1953, Robert J. Ford (CNC); one male and one female, Madera Canyon, Santa Rita Mts., Aug. 19, 1953. Robert J. Ford (CNC); one male, Madera Canyon, Santa Rita Mts., Aug. 9, 1953 (CNC); one male, Palmerlee, Sept. 8–15 (USNM); twenty-five males and nine females, Palmerlee, no date given (USNM); seven males and four females, Ramsey Canyon, Huachuca Mts., Sept. 1-2, 1927, J. C. Bradley Coll. (CU); ten males and two females, White Mts., elevation 7200 ft., Aug. 1–15, 1925, Poling Coll. (USNM); one male and one female, White Mts., elevation 7200–11500 ft., Aug. <!--PageBreak-->10–30, 1925, O. C. Poling (USNM); three males, White Mts., Apache Co., near McNary P. O., Sept. 15–30, 1925, O. C. Poling.</p></tp:treatment-sec><tp:treatment-sec sec-type="Life history"><title>Life history.</title><p>Unknown.</p></tp:treatment-sec><tp:treatment-sec sec-type="Remarks"><title>Remarks.</title><p>It is difficult to separate <italic><tp:taxon-name>Arta brevivalvalis</tp:taxon-name></italic> from <italic><tp:taxon-name>Arta statalis</tp:taxon-name></italic> and <italic><tp:taxon-name>Arta epicoenalis</tp:taxon-name></italic> on the basis of maculation. The ochreous fringe is sometimes a useful diagnostic character but is not reliable. The distance between the antemedial and postmedial lines is variable.</p><p>An examination of the genitalia is necessary for accurate identification. The flattened and spade-shaped uncus of <italic><tp:taxon-name>Arta brevivalvalis</tp:taxon-name></italic> easily separates this species from <italic><tp:taxon-name>Arta statalis</tp:taxon-name></italic> and <italic><tp:taxon-name>Arta olivalis</tp:taxon-name></italic> that have a narrow and more cylindrical shape. The valva of <italic><tp:taxon-name>Arta olivalis</tp:taxon-name></italic> is long and slim. The uncus of <italic><tp:taxon-name>Arta epicoenalis</tp:taxon-name></italic> is flattened, but not constricted at the base as in this species. The ostium bursae of <italic><tp:taxon-name>Arta brevivalvalis</tp:taxon-name></italic> is broad compared to that of <italic><tp:taxon-name>Arta statalis</tp:taxon-name></italic>, and the anterior apophyses are extremely short. The anterior apophyses of <italic><tp:taxon-name>Arta olivalis</tp:taxon-name></italic> and <italic><tp:taxon-name>Arta epicoenalis</tp:taxon-name></italic> are absent.</p><fig id="F1" position="float" orientation="portrait"><label>Figures 1–4.</label><caption><p>Male holotypes of adults and labels. <bold>1</bold> <italic><tp:taxon-name>Arta brevivalvalis</tp:taxon-name></italic> <bold>2</bold> <italic><tp:taxon-name>Heliades lindae</tp:taxon-name></italic> <bold>3</bold> <italic><tp:taxon-name>Paragalasa exospinalis</tp:taxon-name></italic> <bold>4</bold> <italic><tp:taxon-name>Penthesilea sacculalis baboquivariensis</tp:taxon-name></italic>.</p></caption><graphic xmlns:xlink="http://www.w3.org/1999/xlink" xlink:href="ZooKeys-344-055-g001.jpg" position="float" orientation="portrait" xlink:type="simple"/></fig><fig id="F2" position="float" orientation="portrait"><label>Figures 5–10.</label><caption><p>Male, female genitalia. <bold>5</bold> <italic><tp:taxon-name>Arta brevivalvalis</tp:taxon-name></italic> paratype male, USA, Arizona, Palmerlee, [no collection date on label], EDC 981, USNM 104473<bold>6</bold> phallus, data same as previous <bold>7</bold> paratype female, USA, Arizona, Palmerlee, [no collection date on label], EDC 982, USNM 104474 <bold>8</bold> <italic><tp:taxon-name>Heliades lindae</tp:taxon-name></italic> paratype male, USA, Arizona, Palmerlee, [no collection date on label], EDC 80, USNM 105993 <bold>9</bold> phallus, data same as previous <bold>10</bold> paratype female, USA, Arizona, Palmerlee, [no collection date on label], EDC 84, USNM 104482.</p></caption><graphic xmlns:xlink="http://www.w3.org/1999/xlink" xlink:href="ZooKeys-344-055-g002.jpg" position="float" orientation="portrait" xlink:type="simple"/></fig></tp:treatment-sec></tp:taxon-treatment>
