# Supplementary material for: New North American Chrysauginae (Pyralidae) described by E.D. Cashatt
Source: Zookeys. 2013 Oct 22;(344):55–71. doi: 10.3897/zookeys.344.5609 (PMC3817436; doi:10.3897/zookeys.344.5609)
Supplement: XML Treatment for Heliades lindae [file zookeys.344.5609-treatment2.xml]

<!DOCTYPE tp:taxon-treatment
  PUBLIC "-//TaxonX//DTD Taxonomic Treatment Publishing DTD v0 20100105//EN" "tax-treatment-NSO.dtd">
<tp:taxon-treatment xmlns:tp="http://www.plazi.org/taxpub"><tp:treatment-meta><mixed-citation publication-type="journal"><person-group><name><surname>Solis</surname><given-names>M. Alma</given-names></name><name><surname>Cashatt</surname><given-names>Everett D.</given-names></name><name><surname>Scholtens</surname><given-names>Brian G.</given-names></name></person-group><article-title>New North American Chrysauginae (Pyralidae) described by E.D. Cashatt</article-title><source>Zookeys</source><day>22</day><month>10</month><year>2013</year><volume>2013</volume><issue>344</issue><fpage>55</fpage><lpage>71</lpage><pub-id pub-id-type="doi">10.3897/zookeys.344.5609</pub-id></mixed-citation></tp:treatment-meta><tp:nomenclature><tp:taxon-name>
                        <tp:taxon-name-part taxon-name-part-type="genus">Heliades</tp:taxon-name-part>
                        <tp:taxon-name-part taxon-name-part-type="species">lindae</tp:taxon-name-part>
                        <object-id xmlns:xlink="http://www.w3.org/1999/xlink" xlink:type="simple">http://zoobank.org/F91B3D1C-706B-4341-80C4-10AA5117497D</object-id>
                        <object-id xmlns:xlink="http://www.w3.org/1999/xlink" xlink:type="simple">http://species-id.net/wiki/Heliades_lindae</object-id>
                    </tp:taxon-name><tp:taxon-authority>Cashatt</tp:taxon-authority><tp:taxon-status xmlns:xlink="http://www.w3.org/1999/xlink" xlink:type="simple">sp. n.</tp:taxon-status><xref ref-type="fig" rid="F1">Figs 2</xref><xref ref-type="fig" rid="F2">, 8–10</xref></tp:nomenclature><tp:treatment-sec sec-type="Description"><title>Description.</title><p><bold>Alar expanse.</bold> 15 to 17 mm.</p><p><bold>Head.</bold> Labial palpus dark reddish-brown with fuscous on under surface; frons, vertex, occiput, and antenna brownish-red.</p><p><bold>Thorax.</bold> Upper surface brownish-red; under surface fuscous. Forewing brownish-red with white dentate antemedial and postmedial lines; antemedial line extending from about two-fifths costa to nearly two-fifths inner margin, postmedial line extending from three-fourths costa to just proximad of anal angle; terminal line fuscous; fringe gray with a dark medial line; under surface grayish-brown with apex brownish-red. Hind wing light grayish-brown; fringe gray with a dark medial line, under surface gray with apex reddish-brown. Legs fuscous with midtibia and tarsus white.</p><p><bold>Abdomen.</bold> Upper surface concolorous with hind wings; terminal fringe ochreous.</p><p><bold>Male genitalia.</bold> Uncus long and aculeate, setose dorsad; tegumen narrow dorsad; vinculum broad with a well-developed saccus, but more broadly rounded; gnathos reduced to a slender arm articulating at base of uncus; valva with sacculus small and papilliform, setose; valva heavily sclerotized and plate-shaped with apex truncate, ankylosed with flat truncate tips of arms produced by juxta; juxta shield-shaped and ankylosed with inner margin of vinculum; phallus long and slender, coecum well-developed.</p><p><bold>Female genitalia.</bold> Ovipositor extremely short; apex of papillae anales bilobate and broad; eighth segment extremely short; anterior apophysis about one-half length of posterior apophysis; opening of ostium bursae at anterior of eighth sternite, small and sclerotized; anterior margin of sinus vaginalis bilobate and more broadly joined to the anterior margin of the eighth sternite; inception of ductus seminalis below antrum; <!--PageBreak--><!--PageBreak-->ductus bursae weakly sclerotized and constricted near junction of corpus bursae; signum a pair of spines.</p></tp:treatment-sec><tp:treatment-sec sec-type="Type data"><title>Type data.</title><p>All the type specimens are in the USNM. The male holotype is from Palmerlee, Arizona (no other data given) and is labeled as the holotype. Twenty-three male and nineteen female paratypes from UNITED STATES: ARIZONA are labeled as follows: one female, Baboquivari Mts., Pima Co., 1-15 Sept. 1923, O. C. Poling; one male, Chiricahua Mts., July 4, H. G. Hubbard; one male, Fort Grant, July 20, H. G. Hubbard; one female, Hereford, no date, C. R. Biedermann; one male, Huachuca Mts., no date; one female, Huachuca Mts., Aug. 8-15; one male, Madera Canyon, Santa Rita Mts., Aug. 19, 1953, Robert J. Ford; one male, Nogales, July 15, 1903, Oslar; one female, Oracle, July 28, 1924, E. P. Van Duzee; nine males, four females, Palmerlee, no date given; one female, Palmerlee, Cochise Co., Aug. 1–7; one male, one female, Paradise, Cochise Co., no date; four males, five females, Paradise, Cochise Co., July; two females, Paradise, Cochise Co., Aug.; one female, Paradise, Cochise Co., Aug. 1–7; one male, S.W.R.R., 5 mi. W. Portal, Cochise Co., 5400 ft., July 9, 1956, Cazier and Ordway; one female, Santa Catalina Mts., no date given; one male, White Mts., El. 7000 ft., July 15–22, 1925, O. C. Poling.</p></tp:treatment-sec><tp:treatment-sec sec-type="Life history"><title>Life history.</title><p>Unknown.</p></tp:treatment-sec><tp:treatment-sec sec-type="Remarks"><title>Remarks.</title><p>It gives me pleasure to name this species in honor of my wife, Linda. The coloration of <italic><tp:taxon-name>Heliades lindae</tp:taxon-name></italic> is similar to <italic><tp:taxon-name>Heliades huachucalis</tp:taxon-name></italic> except the former is lighter and more reddish. The antemedial and postmedial lines of <italic><tp:taxon-name>Heliades huachucalis</tp:taxon-name></italic> are white, but unlike <italic><tp:taxon-name>Heliades lindae</tp:taxon-name></italic> the lines are margined with fuscous.</p></tp:treatment-sec><tp:treatment-sec><!--Section generated to contain objects referenced in tp:taxon-treatment.--><fig id="F1" position="float" orientation="portrait"><label>Figures 1–4.</label><caption><p>Male holotypes of adults and labels. <bold>1</bold> <italic><tp:taxon-name>Arta brevivalvalis</tp:taxon-name></italic> <bold>2</bold> <italic><tp:taxon-name>Heliades lindae</tp:taxon-name></italic> <bold>3</bold> <italic><tp:taxon-name>Paragalasa exospinalis</tp:taxon-name></italic> <bold>4</bold> <italic><tp:taxon-name>Penthesilea sacculalis baboquivariensis</tp:taxon-name></italic>.</p></caption><graphic xmlns:xlink="http://www.w3.org/1999/xlink" xlink:href="ZooKeys-344-055-g001.jpg" position="float" orientation="portrait" xlink:type="simple"/></fig><fig id="F2" position="float" orientation="portrait"><label>Figures 5–10.</label><caption><p>Male, female genitalia. <bold>5</bold> <italic><tp:taxon-name>Arta brevivalvalis</tp:taxon-name></italic> paratype male, USA, Arizona, Palmerlee, [no collection date on label], EDC 981, USNM 104473<bold>6</bold> phallus, data same as previous <bold>7</bold> paratype female, USA, Arizona, Palmerlee, [no collection date on label], EDC 982, USNM 104474 <bold>8</bold> <italic><tp:taxon-name>Heliades lindae</tp:taxon-name></italic> paratype male, USA, Arizona, Palmerlee, [no collection date on label], EDC 80, USNM 105993 <bold>9</bold> phallus, data same as previous <bold>10</bold> paratype female, USA, Arizona, Palmerlee, [no collection date on label], EDC 84, USNM 104482.</p></caption><graphic xmlns:xlink="http://www.w3.org/1999/xlink" xlink:href="ZooKeys-344-055-g002.jpg" position="float" orientation="portrait" xlink:type="simple"/></fig></tp:treatment-sec></tp:taxon-treatment>
