# Supplementary material for: New North American Chrysauginae (Pyralidae) described by E.D. Cashatt
Source: Zookeys. 2013 Oct 22;(344):55–71. doi: 10.3897/zookeys.344.5609 (PMC3817436; doi:10.3897/zookeys.344.5609)
Supplement: XML Treatment for Paragalasa [file zookeys.344.5609-treatment3.xml]

<!DOCTYPE tp:taxon-treatment
  PUBLIC "-//TaxonX//DTD Taxonomic Treatment Publishing DTD v0 20100105//EN" "tax-treatment-NSO.dtd">
<tp:taxon-treatment xmlns:tp="http://www.plazi.org/taxpub"><tp:treatment-meta><mixed-citation publication-type="journal"><person-group><name><surname>Solis</surname><given-names>M. Alma</given-names></name><name><surname>Cashatt</surname><given-names>Everett D.</given-names></name><name><surname>Scholtens</surname><given-names>Brian G.</given-names></name></person-group><article-title>New North American Chrysauginae (Pyralidae) described by E.D. Cashatt</article-title><source>Zookeys</source><day>22</day><month>10</month><year>2013</year><volume>2013</volume><issue>344</issue><fpage>55</fpage><lpage>71</lpage><pub-id pub-id-type="doi">10.3897/zookeys.344.5609</pub-id></mixed-citation></tp:treatment-meta><tp:nomenclature><tp:taxon-name>
                        <tp:taxon-name-part taxon-name-part-type="genus">Paragalasa</tp:taxon-name-part>
                        <object-id xmlns:xlink="http://www.w3.org/1999/xlink" xlink:type="simple">http://zoobank.org/E96A1722-5429-4294-9CCC-8A2727C56859</object-id>
                        <object-id xmlns:xlink="http://www.w3.org/1999/xlink" xlink:type="simple">http://species-id.net/wiki/Paragalasa</object-id>
                    </tp:taxon-name><tp:taxon-authority>Cashatt</tp:taxon-authority><tp:taxon-status xmlns:xlink="http://www.w3.org/1999/xlink" xlink:type="simple">gen. n.</tp:taxon-status><xref ref-type="fig" rid="F1">Figs 3</xref><xref ref-type="fig" rid="F3">, 11–13</xref><tp:nomenclature-citation-list><tp:nomenclature-citation><tp:taxon-name>Paragalasa</tp:taxon-name><comment> Cashatt, 1968, <italic>nomen nudum</italic>, <xref ref-type="bibr" rid="B16">Solis et al. 1995</xref></comment></tp:nomenclature-citation></tp:nomenclature-citation-list></tp:nomenclature><tp:treatment-sec sec-type="Type species"><title>Type species.</title><p><italic><tp:taxon-name>Paragalasa exospinalis</tp:taxon-name></italic>, Cashatt, new species.</p></tp:treatment-sec><tp:treatment-sec sec-type="Description"><title>Description.</title><p><bold>Head.</bold> Labial palpus porrect, length approximately equal to head width; maxillary palpus vestigial, two segmented, pilifers moderately developed; proboscis well developed; frons rounded with a tuft produced obliquely; vertex and occiput roughly scaled; ocellus immediately posteriad to base of antenna; chaetosema a row of fine setae along ocular sutura posteriad to ocellus.</p><p><bold>Thorax.</bold> Forewing long and narrow, costa slightly incurved near middle, apex sub-lanceolate, outer margin rounded; sexually dimorphic: male with a small glandular vesicle at base of costa, discal cell shorter than in female, R<sub>1</sub> not reaching costa, posterior angle obtuse; female without a glandular vesicle, R<sub>1</sub> intercepting the costa, posterior angle of discal cell acute; both sexes with Sc long, R<sub>1</sub> arising from just before end of discal cell; R<sub>2</sub> stalked short with R<sub>3</sub>, R<sub>4</sub>, and R<sub>5</sub>, stem arising from anterior angle of discal cell; R<sub>3</sub> stalked with R<sub>4</sub> and R<sub>5</sub>; R<sub>4</sub> and R<sub>5</sub> coincident; M<sub>1</sub> separate, arising from anterior angle of discal cell; male with M<sub>2</sub> separate, M<sub>3</sub> end Cu<sub>1</sub> stalked short; Cu<sub>2</sub> separate, arising <!--PageBreak--><!--PageBreak-->from posterior angle of discal cell; female M<sub>2</sub> and M<sub>3</sub> stalked short, Cu<sub>1</sub> and Cu<sub>2</sub> widely separated; 2A and 3A separate at base, anastomosed briefly a short distance from base; retinaculum normally developed. Hind wing frenulum normal; Sc and Rs anastomosed beyond end of discal cell; M<sub>1</sub> separate from anterior angle of discal cell; M<sub>2</sub> and M<sub>3</sub> short stalked from posterior angle of discal cell; posterior angle of discal cell extremely long and slender; Cu<sub>1</sub> and Cu<sub>2</sub> widely separated. Legs long, midtibia with two scale tufts.</p><p><bold>Abdomen.</bold> Long and slender, without scale tufts.</p><p><bold>Mala genitalia.</bold> Uncus moderately broad with apex rounded, slender arms from base modified to articulate with gnathos; tegumen narrow dorsad; pedunculus strongly modified for articulation with gnathal arms; vinculum moderately broad with saccus slightly produced; gnathos slender and aculeate, apex hooked dorsad; valva with sacculus distinct from valva, ventral margin of sacculus rounded; transtilla weak and incomplete; juxta with dorsal margin V-shaped; phallus small, coecum long, apex with microspines, cornutus with spines short and spur-shaped.</p><p><bold>Female genitalia.</bold> Ovipositor moderately long; papillae anales apex unilobate; anterior apophysis slightly longer than posterior apophysis; lamella postvaginalis triangulate; ostium bursae membranous, antrum lightly sclerotized, inception of ductus seminalis just below antrum; ductus bursae extremely long; corpus bursae small and without a signum.</p></tp:treatment-sec><tp:treatment-sec sec-type="Remarks"><title>Remarks.</title><p>The venation and genitalia indicate a close relationship between this genus and <italic><tp:taxon-name>Negalasa</tp:taxon-name></italic>. The male <italic><tp:taxon-name>Paragalasa</tp:taxon-name></italic> has a small glandular vesicle at the base of the costa on the forewing, but is without a costal spur. The costa is straight. <italic><tp:taxon-name>Negalasa</tp:taxon-name></italic> and <italic><tp:taxon-name>Galasa</tp:taxon-name></italic> have a larger glandular vesicle, an incurved costal margin and a costal spur at the end of Sc. The uncus of <italic><tp:taxon-name>Negalasa</tp:taxon-name></italic> is more narrow and pointed, the tip of the valva is directed acutely mediad, and the phallus has a broadly rounded coecum and cornutus with long spines. The male genitalia of <italic><tp:taxon-name>Paragalasa</tp:taxon-name></italic> is similar to <italic><tp:taxon-name>Galasa</tp:taxon-name></italic> except the dorsal margin is V-shaped, there is no process on the sacculus, and the phallus is smaller with a long cylindrical coecum and a small cornutus. The female <italic><tp:taxon-name>Paragalasa</tp:taxon-name></italic> has the inception of the ductus seminalis just below the antrum. The ductus bursae is extremely long with a small corpus bursae. <italic><tp:taxon-name>Negalasa</tp:taxon-name></italic> has the inception of the ductus seminalis more sclerotized, nearly two-thirds length from ostium bursae, and a large corpus bursae. The female venation of <italic><tp:taxon-name>Paragalasa</tp:taxon-name></italic> and <italic><tp:taxon-name>Negalasa</tp:taxon-name></italic> is identical. The male forewing of <italic><tp:taxon-name>Negalasa</tp:taxon-name></italic> shows more specialized structures.</p><fig id="F3" position="float" orientation="portrait"><label>Figures 11–16.</label><caption><p>Male, female genitalia. <bold>11</bold> <italic><tp:taxon-name>Paragalasa exospinalis</tp:taxon-name></italic> holotype male, USA, Arizona, Cochise Co., Paradise, June 8-15 [no year given], EDC 395, USNM 107207 <bold>12</bold> phallus, data same as previous <bold>13</bold> paratype female, USA, Arizona, Redington, [no collection date on label], EDC 398, USNM 107089 <bold>14</bold> <italic><tp:taxon-name>Penthesilea sacculalis baboquivariensis</tp:taxon-name></italic> holotype male, USA, Arizona, Pima Co., Baboquivari Mts., 15–30 Aug 1923, O.C. Poling, Coll., Barnes Collection, EDC 489, USNM 107019 <bold>15</bold> phallus, data same as previous <bold>16</bold> allotype female, USA, Arizona, Pima Co., Baboquivari Mts., [days crossed out] Aug 1924, O.C. Poling, Coll., Barnes Collection, EDC 138, USNM 100018.</p></caption><graphic xmlns:xlink="http://www.w3.org/1999/xlink" xlink:href="ZooKeys-344-055-g003.jpg" position="float" orientation="portrait" xlink:type="simple"/></fig></tp:treatment-sec><tp:treatment-sec><!--Section generated to contain objects referenced in tp:taxon-treatment.--><fig id="F1" position="float" orientation="portrait"><label>Figures 1–4.</label><caption><p>Male holotypes of adults and labels. <bold>1</bold> <italic><tp:taxon-name>Arta brevivalvalis</tp:taxon-name></italic> <bold>2</bold> <italic><tp:taxon-name>Heliades lindae</tp:taxon-name></italic> <bold>3</bold> <italic><tp:taxon-name>Paragalasa exospinalis</tp:taxon-name></italic> <bold>4</bold> <italic><tp:taxon-name>Penthesilea sacculalis baboquivariensis</tp:taxon-name></italic>.</p></caption><graphic xmlns:xlink="http://www.w3.org/1999/xlink" xlink:href="ZooKeys-344-055-g001.jpg" position="float" orientation="portrait" xlink:type="simple"/></fig></tp:treatment-sec><ref-list><ref id="B16"><mixed-citation xmlns:xlink="http://www.w3.org/1999/xlink" xlink:type="simple"><person-group><name name-style="western"><surname>Solis</surname><given-names>MA</given-names></name><name name-style="western"><surname>Becker</surname><given-names>VO</given-names></name><name name-style="western"><surname>Munroe</surname><given-names>EG</given-names></name></person-group> (<year>1995</year>) <article-title>Chrysauginae.</article-title> In: <person-group><name name-style="western"><surname>Heppner</surname><given-names>JB</given-names></name></person-group> (<role>Ed</role>) <issue-title>Checklist: Atlas of Neotropical Lepidoptera.</issue-title><publisher-name>Association of Tropical Lepidoptera</publisher-name>, <publisher-loc>Gainesville, Florida</publisher-loc>, <fpage>80</fpage>-<lpage>105</lpage>.</mixed-citation></ref></ref-list></tp:taxon-treatment>
