# Supplementary material for: New North American Chrysauginae (Pyralidae) described by E.D. Cashatt
Source: Zookeys. 2013 Oct 22;(344):55–71. doi: 10.3897/zookeys.344.5609 (PMC3817436; doi:10.3897/zookeys.344.5609)
Supplement: XML Treatment for Paragalasa exospinalis [file zookeys.344.5609-treatment4.xml]

<!DOCTYPE tp:taxon-treatment
  PUBLIC "-//TaxonX//DTD Taxonomic Treatment Publishing DTD v0 20100105//EN" "tax-treatment-NSO.dtd">
<tp:taxon-treatment xmlns:tp="http://www.plazi.org/taxpub"><tp:treatment-meta><mixed-citation publication-type="journal"><person-group><name><surname>Solis</surname><given-names>M. Alma</given-names></name><name><surname>Cashatt</surname><given-names>Everett D.</given-names></name><name><surname>Scholtens</surname><given-names>Brian G.</given-names></name></person-group><article-title>New North American Chrysauginae (Pyralidae) described by E.D. Cashatt</article-title><source>Zookeys</source><day>22</day><month>10</month><year>2013</year><volume>2013</volume><issue>344</issue><fpage>55</fpage><lpage>71</lpage><pub-id pub-id-type="doi">10.3897/zookeys.344.5609</pub-id></mixed-citation></tp:treatment-meta><tp:nomenclature><tp:taxon-name>
                        <tp:taxon-name-part taxon-name-part-type="genus">Paragalasa</tp:taxon-name-part>
                        <tp:taxon-name-part taxon-name-part-type="species">exospinalis</tp:taxon-name-part>
                        <object-id xmlns:xlink="http://www.w3.org/1999/xlink" xlink:type="simple">http://zoobank.org/8B654928-5F29-4939-A494-E15FB480B90A</object-id>
                        <object-id xmlns:xlink="http://www.w3.org/1999/xlink" xlink:type="simple">http://species-id.net/wiki/Paragalasa_exospinalis</object-id>
                    </tp:taxon-name><tp:taxon-authority>Cashatt</tp:taxon-authority><tp:taxon-status xmlns:xlink="http://www.w3.org/1999/xlink" xlink:type="simple">sp. n.</tp:taxon-status><xref ref-type="fig" rid="F1">Figs 3</xref><xref ref-type="fig" rid="F3">, 11–13</xref><tp:nomenclature-citation-list><tp:nomenclature-citation><tp:taxon-name>Paragalasa exospinalis</tp:taxon-name><comment> Cashatt, 1968, <italic>nomen nudum</italic>, <xref ref-type="bibr" rid="B16">Solis et al. 1995</xref></comment></tp:nomenclature-citation></tp:nomenclature-citation-list></tp:nomenclature><tp:treatment-sec sec-type="Description"><title>Description.</title><p><bold>Alar expanse.</bold> 19 to 22 mm.</p><!--PageBreak--><p><bold>Head.</bold> Labial palpus ochreous, darker laterad; frons, vertex, and occiput ochreous to tan; antenna ochreous.</p></tp:treatment-sec><tp:treatment-sec sec-type="Thorax"><title>Thorax.</title><p>Upper surface pale reddish-brown, lower surface reddish-brown. Forewing pale reddish-ochreous; costa irrorated with fuscous, especially at base and at origin of antemedial and postmedial lines; antemedial line light reddish-brown, indistinct, extending from about one-third length of costa to about one-third length of inner margin; postmedial light reddish-brown and extending from about two-thirds length of costa sharply excurved to about two-thirds length of inner margin. Hind wing light pinkish to brownish-white with terminal line darker; fringe ochreous to brownish-ochreous. Legs ochreous, sprinkled with dark brown laterad, midtibia scale tufts fuscous.</p><p><bold>Abdomen.</bold> Upper surface greyish-ochreous, fuscous laterad, lower surface ochreous.</p><p><bold>Genitalia.</bold> As described for the genus.</p></tp:treatment-sec><tp:treatment-sec sec-type="Type data"><title>Type data.</title><p>All the type specimens in the USNM. The male holotype is from Paradise, Cochise Co., Arizona, June 8–15 and is labeled as the holotype. Twenty-six male and thirteen female paratypes from UNITED STATES: ARIZONA are labeled as follows: UNITED STATES: ARIZONA: eighteen males and two females, Baboquivari Mts., Pima Co., Ariz., elevation approximately 5000 ft., 15–30 June, 1923, O. C. Poling Coll.; four males, Brown’s Canyon, Baboquivari Mts., Pima Co., Ariz., elevation approximately 5000 ft., 1–15 June 1923, O. C. Poling Coll.; one female, Brown’s Canyon, Baboquivari Mts., Pima Co., Ariz., elevation approximately 5000 ft., 15–30 May 1923, O. C. Poling Coll.; two females, Huachuca Mts., Ariz., no date given; three males and three females, Palmerlee, Arizona, no date given; one male, Paradise, Cochise Co., Ariz., June 8–15; one male, Paradise. Cochise Co., Ariz., July; one male and two females, Redington, Ariz., no date given; one female, Santa Rita Mts., Ariz., June 11, 1898. B. A. Schwarz.</p></tp:treatment-sec><tp:treatment-sec sec-type="Life history"><title>Life history.</title><p>Unknown.</p></tp:treatment-sec><tp:treatment-sec sec-type="Remarks"><title>Remarks.</title><p>This species might be confused with <italic><tp:taxon-name>Negalasa rubralis</tp:taxon-name></italic> at first glance. Distinguishing characters are the fuscous antemedial and postmedial lines on the costa, generally lighter coloration, and the longer, more narrow forewings. The distinctness of the median band is variable.</p></tp:treatment-sec><tp:treatment-sec><!--Section generated to contain objects referenced in tp:taxon-treatment.--><fig id="F1" position="float" orientation="portrait"><label>Figures 1–4.</label><caption><p>Male holotypes of adults and labels. <bold>1</bold> <italic><tp:taxon-name>Arta brevivalvalis</tp:taxon-name></italic> <bold>2</bold> <italic><tp:taxon-name>Heliades lindae</tp:taxon-name></italic> <bold>3</bold> <italic><tp:taxon-name>Paragalasa exospinalis</tp:taxon-name></italic> <bold>4</bold> <italic><tp:taxon-name>Penthesilea sacculalis baboquivariensis</tp:taxon-name></italic>.</p></caption><graphic xmlns:xlink="http://www.w3.org/1999/xlink" xlink:href="ZooKeys-344-055-g001.jpg" position="float" orientation="portrait" xlink:type="simple"/></fig><fig id="F3" position="float" orientation="portrait"><label>Figures 11–16.</label><caption><p>Male, female genitalia. <bold>11</bold> <italic><tp:taxon-name>Paragalasa exospinalis</tp:taxon-name></italic> holotype male, USA, Arizona, Cochise Co., Paradise, June 8-15 [no year given], EDC 395, USNM 107207 <bold>12</bold> phallus, data same as previous <bold>13</bold> paratype female, USA, Arizona, Redington, [no collection date on label], EDC 398, USNM 107089 <bold>14</bold> <italic><tp:taxon-name>Penthesilea sacculalis baboquivariensis</tp:taxon-name></italic> holotype male, USA, Arizona, Pima Co., Baboquivari Mts., 15–30 Aug 1923, O.C. Poling, Coll., Barnes Collection, EDC 489, USNM 107019 <bold>15</bold> phallus, data same as previous <bold>16</bold> allotype female, USA, Arizona, Pima Co., Baboquivari Mts., [days crossed out] Aug 1924, O.C. Poling, Coll., Barnes Collection, EDC 138, USNM 100018.</p></caption><graphic xmlns:xlink="http://www.w3.org/1999/xlink" xlink:href="ZooKeys-344-055-g003.jpg" position="float" orientation="portrait" xlink:type="simple"/></fig></tp:treatment-sec><ref-list><ref id="B16"><mixed-citation xmlns:xlink="http://www.w3.org/1999/xlink" xlink:type="simple"><person-group><name name-style="western"><surname>Solis</surname><given-names>MA</given-names></name><name name-style="western"><surname>Becker</surname><given-names>VO</given-names></name><name name-style="western"><surname>Munroe</surname><given-names>EG</given-names></name></person-group> (<year>1995</year>) <article-title>Chrysauginae.</article-title> In: <person-group><name name-style="western"><surname>Heppner</surname><given-names>JB</given-names></name></person-group> (<role>Ed</role>) <issue-title>Checklist: Atlas of Neotropical Lepidoptera.</issue-title><publisher-name>Association of Tropical Lepidoptera</publisher-name>, <publisher-loc>Gainesville, Florida</publisher-loc>, <fpage>80</fpage>-<lpage>105</lpage>.</mixed-citation></ref></ref-list></tp:taxon-treatment>
