# Supplementary material for: New North American Chrysauginae (Pyralidae) described by E.D. Cashatt
Source: Zookeys. 2013 Oct 22;(344):55–71. doi: 10.3897/zookeys.344.5609 (PMC3817436; doi:10.3897/zookeys.344.5609)
Supplement: XML Treatment for Penthesilea [file zookeys.344.5609-treatment5.xml]

<!DOCTYPE tp:taxon-treatment
  PUBLIC "-//TaxonX//DTD Taxonomic Treatment Publishing DTD v0 20100105//EN" "tax-treatment-NSO.dtd">
<tp:taxon-treatment xmlns:tp="http://www.plazi.org/taxpub"><tp:treatment-meta><mixed-citation publication-type="journal"><person-group><name><surname>Solis</surname><given-names>M. Alma</given-names></name><name><surname>Cashatt</surname><given-names>Everett D.</given-names></name><name><surname>Scholtens</surname><given-names>Brian G.</given-names></name></person-group><article-title>New North American Chrysauginae (Pyralidae) described by E.D. Cashatt</article-title><source>Zookeys</source><day>22</day><month>10</month><year>2013</year><volume>2013</volume><issue>344</issue><fpage>55</fpage><lpage>71</lpage><pub-id pub-id-type="doi">10.3897/zookeys.344.5609</pub-id></mixed-citation></tp:treatment-meta><tp:nomenclature><tp:taxon-name>
                        <tp:taxon-name-part taxon-name-part-type="genus">Penthesilea</tp:taxon-name-part>
                        <object-id xmlns:xlink="http://www.w3.org/1999/xlink" xlink:type="simple">http://species-id.net/wiki/Penthesilea</object-id>
                    </tp:taxon-name><tp:taxon-authority>Ragonot, 1891</tp:taxon-authority><xref ref-type="fig" rid="F1">Figs 4</xref><xref ref-type="fig" rid="F3">, 14–16</xref><tp:nomenclature-citation-list><tp:nomenclature-citation><tp:taxon-name>Penthesilea</tp:taxon-name><comment> Ragonot, 1891: 493.</comment></tp:nomenclature-citation></tp:nomenclature-citation-list></tp:nomenclature><tp:treatment-sec sec-type="Type species"><title>Type species.</title><p><italic><tp:taxon-name>Penthesilea sacculalis</tp:taxon-name></italic> Ragonot, by monotypy.</p></tp:treatment-sec><tp:treatment-sec sec-type="Description"><title>Description.</title><p><bold>Head.</bold> Labial palpus decumbent; length of male palpus nearly equal to head width, length of female palpus longer than head width; maxillary palpus vestigial; proboscis moderately well-developed; frons rounded with vestiture extended <!--PageBreak-->obliquely; vertex smooth-scaled; occiput rough-scaled; eye large; ocellus separated from base of antenna by scales; without a chaetosema.</p><p><bold>Thorax.</bold> Forewing broad and arched at base, apex broadly rounded, outer margin and anal angle broadly rounded; sexually dimorphic; male with a tympanic vesicle at base of costa, with a large hair-pencil gland as in <italic><tp:taxon-name>Salobrena</tp:taxon-name></italic>; female without a glandular vesicle; both sexes with Sc long, intercepting costa past one-half length; R<sub>1</sub> and R<sub>2</sub> separate; R<sub>3</sub> and R<sub>4</sub> stalked, R<sub>5</sub> from stem; M<sub>1</sub> from end of discal cell just below anterior angle; M<sub>2</sub> and M<sub>3</sub> separate and arising from posterior angle of discal cell; Cu<sub>1</sub> and Cu<sub>2</sub> separate and arising from below posterior angle of cell; 1A absent, 2A and 3A separate at base but briefly anastomosed a short distance distad; retinaculum of male loop-shaped and strongly developed with inner surface corrugated as in <italic><tp:taxon-name>Salobrena</tp:taxon-name></italic>, <italic><tp:taxon-name>Clydonopteron</tp:taxon-name></italic>, <italic><tp:taxon-name>Satole</tp:taxon-name></italic> and <italic><tp:taxon-name>Tosale</tp:taxon-name></italic>. Hind wing of male with frenulum stoutly developed with a short hook at base, female normal; Sc arched at base and anastomosed with Rs past end of discal cell; M<sub>1</sub> arising from anterior angle of discal cell; M<sub>2</sub> and M<sub>3</sub> separate, arising from the posterior angle of discal cell; Cu<sub>1</sub> and Cu<sub>2</sub> separate, from before the posterior angle of the discal cell. Legs with scale tufts on mid and hind tibia.</p><p><bold>Abdomen.</bold> Short and stout; male with a small lateral pleurite on the terminal segment bearing a tuft of scales as in <italic><tp:taxon-name>Tosale</tp:taxon-name></italic> and <italic><tp:taxon-name>Salobrena</tp:taxon-name></italic>.</p><p><bold>Male genitalia.</bold> Uncus narrow, dorsally setose, aculeate with apex rounded, base with arms produced for articulation with gnathos, tips broadly rounded; vinculum narrow, saccus not produced anteriad; gnathos apex aculeate, gently curved dorsad, arms gradually expanded to broad articulation with modified pedunculus and base of uncus; valva narrow, tips directed slightly upward and mediad, sacculus without a clasping process; transtilla moderately developed and incomplete; juxta trapezoidal, dorsal margin concave; phallus slightly curved upward, proximal end slightly expanded, coecum small, without a cornutus.</p><p><bold>Female genitalia.</bold> Ovipositor moderately short, apex of papillae anales unilobate; anterior apophysis slightly longer than posterior apophysis; lamella postvaginalis triangulate; anterior margin of eighth tergite rounded; ostium bursae membranous; a sclerotized constriction below antrum on ductus seminalis as in <italic><tp:taxon-name>Tosale</tp:taxon-name></italic>; inception of ductus seminalis at junction of ductus bursae and corpus bursae; corpus bursae without a signum.</p></tp:treatment-sec><tp:treatment-sec sec-type="Remarks"><title>Remarks.</title><p>The genera <italic><tp:taxon-name>Penthesilea</tp:taxon-name></italic> and <italic><tp:taxon-name>Tosale</tp:taxon-name></italic> are closely related. The female genitalia have a membranous ostium bursae, a short sclerotized constriction on the ductus bursae, and the inception of the ductus seminalis at the junction of the ductus bursae and ostium bursae are common to both genera. <italic><tp:taxon-name>Tosale</tp:taxon-name></italic> differs in having the anterior margin of the eighth tergite heavily sclerotized. The male genitalia show more divergence. The uncus and valva of <italic><tp:taxon-name>Penthesilea</tp:taxon-name></italic> are more narrow than in <italic><tp:taxon-name>Tosale</tp:taxon-name></italic> and the saccus is not produced. Both genera have small lateral pleurites on the hind margin of the last abdominal segment of the male for support of lateral scale tufts. The venation indicates the <italic><tp:taxon-name>Tosale</tp:taxon-name></italic> is more specialized, with stalking of R<sub>2</sub>, R<sub>3</sub>, R<sub>4</sub>, and R<sub>5</sub> in the forewing. The forewing of <italic><tp:taxon-name>Penthesilea</tp:taxon-name></italic> has R<sub>2</sub> free with R<sub>3</sub> and R<sub>4</sub> stalked and R<sub>5</sub> short-stalked. Both genera have M<sub>1</sub> widely separately from the stem of R<sub>5</sub>.</p><!--PageBreak--></tp:treatment-sec><tp:treatment-sec><!--Section generated to contain objects referenced in tp:taxon-treatment.--><fig id="F1" position="float" orientation="portrait"><label>Figures 1–4.</label><caption><p>Male holotypes of adults and labels. <bold>1</bold> <italic><tp:taxon-name>Arta brevivalvalis</tp:taxon-name></italic> <bold>2</bold> <italic><tp:taxon-name>Heliades lindae</tp:taxon-name></italic> <bold>3</bold> <italic><tp:taxon-name>Paragalasa exospinalis</tp:taxon-name></italic> <bold>4</bold> <italic><tp:taxon-name>Penthesilea sacculalis baboquivariensis</tp:taxon-name></italic>.</p></caption><graphic xmlns:xlink="http://www.w3.org/1999/xlink" xlink:href="ZooKeys-344-055-g001.jpg" position="float" orientation="portrait" xlink:type="simple"/></fig><fig id="F3" position="float" orientation="portrait"><label>Figures 11–16.</label><caption><p>Male, female genitalia. <bold>11</bold> <italic><tp:taxon-name>Paragalasa exospinalis</tp:taxon-name></italic> holotype male, USA, Arizona, Cochise Co., Paradise, June 8-15 [no year given], EDC 395, USNM 107207 <bold>12</bold> phallus, data same as previous <bold>13</bold> paratype female, USA, Arizona, Redington, [no collection date on label], EDC 398, USNM 107089 <bold>14</bold> <italic><tp:taxon-name>Penthesilea sacculalis baboquivariensis</tp:taxon-name></italic> holotype male, USA, Arizona, Pima Co., Baboquivari Mts., 15–30 Aug 1923, O.C. Poling, Coll., Barnes Collection, EDC 489, USNM 107019 <bold>15</bold> phallus, data same as previous <bold>16</bold> allotype female, USA, Arizona, Pima Co., Baboquivari Mts., [days crossed out] Aug 1924, O.C. Poling, Coll., Barnes Collection, EDC 138, USNM 100018.</p></caption><graphic xmlns:xlink="http://www.w3.org/1999/xlink" xlink:href="ZooKeys-344-055-g003.jpg" position="float" orientation="portrait" xlink:type="simple"/></fig></tp:treatment-sec></tp:taxon-treatment>
