# Supplementary material for: New North American Chrysauginae (Pyralidae) described by E.D. Cashatt
Source: Zookeys. 2013 Oct 22;(344):55–71. doi: 10.3897/zookeys.344.5609 (PMC3817436; doi:10.3897/zookeys.344.5609)
Supplement: XML Treatment for Penthesilea sacculalis sacculalis [file zookeys.344.5609-treatment6.xml]

<!DOCTYPE tp:taxon-treatment
  PUBLIC "-//TaxonX//DTD Taxonomic Treatment Publishing DTD v0 20100105//EN" "tax-treatment-NSO.dtd">
<tp:taxon-treatment xmlns:tp="http://www.plazi.org/taxpub"><tp:treatment-meta><mixed-citation publication-type="journal"><person-group><name><surname>Solis</surname><given-names>M. Alma</given-names></name><name><surname>Cashatt</surname><given-names>Everett D.</given-names></name><name><surname>Scholtens</surname><given-names>Brian G.</given-names></name></person-group><article-title>New North American Chrysauginae (Pyralidae) described by E.D. Cashatt</article-title><source>Zookeys</source><day>22</day><month>10</month><year>2013</year><volume>2013</volume><issue>344</issue><fpage>55</fpage><lpage>71</lpage><pub-id pub-id-type="doi">10.3897/zookeys.344.5609</pub-id></mixed-citation></tp:treatment-meta><tp:nomenclature><tp:taxon-name>
                        <tp:taxon-name-part taxon-name-part-type="genus">Penthesilea</tp:taxon-name-part>
                        <tp:taxon-name-part taxon-name-part-type="species">sacculalis</tp:taxon-name-part>
                        <tp:taxon-name-part taxon-name-part-type="subspecies">sacculalis</tp:taxon-name-part>
                        <object-id xmlns:xlink="http://www.w3.org/1999/xlink" xlink:type="simple">http://species-id.net/wiki/Penthesilea_sacculalis_sacculalis</object-id>
                    </tp:taxon-name><tp:taxon-authority>Ragonot, 1891, revised status</tp:taxon-authority><tp:nomenclature-citation-list><tp:nomenclature-citation><tp:taxon-name>Penthesilea sacculalis</tp:taxon-name><comment> Ragonot, 1891: 493.</comment></tp:nomenclature-citation></tp:nomenclature-citation-list></tp:nomenclature><tp:treatment-sec sec-type="Description"><title>Description.</title><p><bold>Alar expanse.</bold> 13 to 16 mm.</p><p><bold>Head.</bold> Labial palpus dark brown with black; frons and vertex dark brown with white around the base of scape; occiput reddish-brown.</p><p><bold>Thorax.</bold> Brown dorsad and ventrad. Forewing dark brown to fuscus; basal angle occasionally overscaled with reddish-brown, base darker than distal part; antemedial line white and slightly excurved; a yellow suffusion distad of white antemedial line; postmedial line white with a large brownish-orange suffusion near the costa, acutely excurved mediad; fringe fuscous. Hind wing dark brown to fuscous; Cu<sub>2</sub> with a small white spot near outer margin, a small reddish-brown dash along Cu<sub>2</sub> anteriad and posteriad to spot; fringe fuscous. Legs dark brown to fuscous; midtarsi white, hind tarsi white except first subsegment fuscous.</p><p><bold>Abdomen.</bold> Brown overscaled with fuscous and reddish-brown, lateral tufts fuscous.</p><p><bold>Genitalia.</bold> As described for genus.</p></tp:treatment-sec><tp:treatment-sec sec-type="Type data"><title>Type data.</title><p>One male holotype, with no locality data is in the Museum National D’Histoire Naturalle in Paris.</p></tp:treatment-sec><tp:treatment-sec sec-type="Material examined"><title>Material examined.</title><p>Six males and eleven females from the following localities:</p><p>UNITED STATES: FLORIDA: Coconut Grove (USNM); Lake Placid, Archbold Bio. Sta., May (USNM); Royal Palm State Park (USNM); Winer Park [Winter Park?] (AMNH). GEORGIA: Atlanta (USNM). LOUISIANA: Lafayette, June (AMNH). NORTH CAROLINA: Southern Pines, July, Aug. (USNM). TEXAS: Brownsville (USNM); San Benito, July, Sept. (USNM). VIRGINIA: Skyland, July (USNM).</p><p><bold>Life history.</bold> Unknown.</p></tp:treatment-sec><tp:treatment-sec sec-type="Remarks"><title>Remarks.</title><p><xref ref-type="bibr" rid="B14">Ragonot (1891)</xref> states that the type specimen is probably from North America. Of the specimens that I have examined, it more nearly matches the specimens from Florida. The specimens from Florida are darker and smaller than those from Louisiana, Texas, Georgia, and North Carolina.</p></tp:treatment-sec><ref-list><ref id="B14"><mixed-citation xmlns:xlink="http://www.w3.org/1999/xlink" xlink:type="simple"><person-group><name name-style="western"><surname>Ragonot</surname><given-names>EL</given-names></name></person-group> (<year>1891</year>) <article-title>Essai sur la classification des Pyralites.</article-title><source>Annales Société Entomologique de France</source><volume>1890</volume>: <fpage>489</fpage>-<lpage>546</lpage>.</mixed-citation></ref></ref-list></tp:taxon-treatment>
