# Supplementary material for: New North American Chrysauginae (Pyralidae) described by E.D. Cashatt
Source: Zookeys. 2013 Oct 22;(344):55–71. doi: 10.3897/zookeys.344.5609 (PMC3817436; doi:10.3897/zookeys.344.5609)
Supplement: XML Treatment for Penthesilea sacculalis baboquivariensis [file zookeys.344.5609-treatment7.xml]

<!DOCTYPE tp:taxon-treatment
  PUBLIC "-//TaxonX//DTD Taxonomic Treatment Publishing DTD v0 20100105//EN" "tax-treatment-NSO.dtd">
<tp:taxon-treatment xmlns:tp="http://www.plazi.org/taxpub"><tp:treatment-meta><mixed-citation publication-type="journal"><person-group><name><surname>Solis</surname><given-names>M. Alma</given-names></name><name><surname>Cashatt</surname><given-names>Everett D.</given-names></name><name><surname>Scholtens</surname><given-names>Brian G.</given-names></name></person-group><article-title>New North American Chrysauginae (Pyralidae) described by E.D. Cashatt</article-title><source>Zookeys</source><day>22</day><month>10</month><year>2013</year><volume>2013</volume><issue>344</issue><fpage>55</fpage><lpage>71</lpage><pub-id pub-id-type="doi">10.3897/zookeys.344.5609</pub-id></mixed-citation></tp:treatment-meta><tp:nomenclature><tp:taxon-name>
                        <tp:taxon-name-part taxon-name-part-type="genus">Penthesilea</tp:taxon-name-part>
                        <tp:taxon-name-part taxon-name-part-type="species">sacculalis</tp:taxon-name-part>
                        <tp:taxon-name-part taxon-name-part-type="subspecies">baboquivariensis</tp:taxon-name-part>
                        <object-id xmlns:xlink="http://www.w3.org/1999/xlink" xlink:type="simple">http://species-id.net/wiki/Penthesilea_sacculalis_baboquivariensis</object-id>
                    </tp:taxon-name><tp:taxon-authority>Cashatt</tp:taxon-authority><tp:taxon-status xmlns:xlink="http://www.w3.org/1999/xlink" xlink:type="simple">subsp. n.</tp:taxon-status><xref ref-type="fig" rid="F1">Figs 4</xref><xref ref-type="fig" rid="F3">, 14–16</xref></tp:nomenclature><tp:treatment-sec sec-type="Description"><title>Description.</title><p><bold>Alar expanse.</bold> 13 to 17 mm.</p><p><bold>Head.</bold> Labial palpus dark pinkish-brown; frons, vertex, occiput, and antenna pinkish-brown.</p><p><bold>Thorax.</bold> Upper and lower surfaces pinkish-brown. Forewing same as the nominate species except pinkish-brown. Hind wing pinkish-brown occasionally with a small white spot as in <italic><tp:taxon-name>Penthesilea sacculalis</tp:taxon-name></italic>, but with no dark scaling anteriad or posteriad. Legs dark pinkish-brown with mid and hind tarsi white.</p><!--PageBreak--><p><bold>Abdomen.</bold> Pinkish-brown with terminal scale tufts pinkish-brown.</p><p><bold>Genitalia.</bold> As described for the genus.</p></tp:treatment-sec><tp:treatment-sec sec-type="Type data"><title>Type data.</title><p>The holotype, allotype, and forty-four paratypes are from the Baboquivari Mts., Pima Co., Arizona. The male holotype and female allotype are in the USNM. The male holotype is from Baboquivari Mts., Pima Co., Arizona, August 15-30, 1923, O. C. Poling, is labeled as the holotype, and the female allotype is labeled, August, 1924, O. C. Poling. The paratypes are labeled as follows: UNITED STATES: ARIZONA: two males and two females, elevation approximately 5000 ft., June 15-30, 1923 (USNM); one female, July 1–15, 1924, O. C. Poling (USNM); one female, July 15–30, 1924, O. C. Poling (USNM); two females, Aug. 1–15, 1924, O. C. Poling (USNM); one male and four females, Aug. 15–30, 1923, O. C. Poling (USNM); one male Aug., (USNM); three males and ten females, Sept. 1-15, 1923, 1924; O. C. Poling (USNM); one male and one female, Sept. 15–30, 1924, O. C. Poling (USNM); one male and four females, Oct. 1–15, 1923, O. C. Poling (USNM); one male and one female, Oct. 15–30, 1924, O. C. Poling (USNM); three males and two females, Sabino Canyon, Sept. 5-6, 1951, L. M. Martin (CNC); one male and one female, Sabino Canyon, Sept. 5, 1951, R. J. Ford (CNC).</p></tp:treatment-sec><tp:treatment-sec sec-type="Life history"><title>Life history.</title><p>Unknown.</p></tp:treatment-sec><tp:treatment-sec sec-type="Remarks"><title>Remarks.</title><p>This subspecies differs from the nominal species only by the pinkish-brown coloration.</p></tp:treatment-sec><tp:treatment-sec><!--Section generated to contain objects referenced in tp:taxon-treatment.--><fig id="F1" position="float" orientation="portrait"><label>Figures 1–4.</label><caption><p>Male holotypes of adults and labels. <bold>1</bold> <italic><tp:taxon-name>Arta brevivalvalis</tp:taxon-name></italic> <bold>2</bold> <italic><tp:taxon-name>Heliades lindae</tp:taxon-name></italic> <bold>3</bold> <italic><tp:taxon-name>Paragalasa exospinalis</tp:taxon-name></italic> <bold>4</bold> <italic><tp:taxon-name>Penthesilea sacculalis baboquivariensis</tp:taxon-name></italic>.</p></caption><graphic xmlns:xlink="http://www.w3.org/1999/xlink" xlink:href="ZooKeys-344-055-g001.jpg" position="float" orientation="portrait" xlink:type="simple"/></fig><fig id="F3" position="float" orientation="portrait"><label>Figures 11–16.</label><caption><p>Male, female genitalia. <bold>11</bold> <italic><tp:taxon-name>Paragalasa exospinalis</tp:taxon-name></italic> holotype male, USA, Arizona, Cochise Co., Paradise, June 8-15 [no year given], EDC 395, USNM 107207 <bold>12</bold> phallus, data same as previous <bold>13</bold> paratype female, USA, Arizona, Redington, [no collection date on label], EDC 398, USNM 107089 <bold>14</bold> <italic><tp:taxon-name>Penthesilea sacculalis baboquivariensis</tp:taxon-name></italic> holotype male, USA, Arizona, Pima Co., Baboquivari Mts., 15–30 Aug 1923, O.C. Poling, Coll., Barnes Collection, EDC 489, USNM 107019 <bold>15</bold> phallus, data same as previous <bold>16</bold> allotype female, USA, Arizona, Pima Co., Baboquivari Mts., [days crossed out] Aug 1924, O.C. Poling, Coll., Barnes Collection, EDC 138, USNM 100018.</p></caption><graphic xmlns:xlink="http://www.w3.org/1999/xlink" xlink:href="ZooKeys-344-055-g003.jpg" position="float" orientation="portrait" xlink:type="simple"/></fig></tp:treatment-sec></tp:taxon-treatment>
